# Supplementary material for: The Tissue Expression Divergence of the WUSCHEL-Related Homeobox Gene Family in the Evolution of Nelumbo
Source: Plants (Basel). 2025 Jun 21;14(13):1909. doi: 10.3390/plants14131909 (PMC12251702; doi:10.3390/plants14131909)
Supplement: Supplementary file 1 [file plants-14-01909-s001.zip]

Archive with 2 entries (2 files):
- Figure S1-S3.pptx
- Table S1-3.xlsx
