# Supplementary material for: The Tissue Expression Divergence of the WUSCHEL-Related Homeobox Gene Family in the Evolution of Nelumbo
Source: Plants (Basel). 2025 Jun 21;14(13):1909. doi: 10.3390/plants14131909 (PMC12251702; doi:10.3390/plants14131909)
Supplement: Supplementary file 1 [file plants-14-01909-s001.zip › Table S1-3.xlsx]

## Sheet: Sheet1
Table S1. Summary of the coexpressed gene for NlWOXs
NlWOX id	Coexpressed gene id	Correlation
NlWOX1	NL1g_05067	0.302823
NlWOX1	NL1g_08171	0.298924
NlWOX1	NL5g_26570	0.282662
NlWOX1	NL4g_24327	0.279793
NlWOX1	NL5g_26336	0.278614
NlWOX1	NL3g_16954	0.277529
NlWOX1	NL1g_01861	0.27484
NlWOX1	NL5g_26859	0.2735
NlWOX1	NL5g_25192	0.273216
NlWOX1	NL1g_00508	0.27257
NlWOX1	NL5g_28017	0.271429
NlWOX1	NL2g_13494	0.26881
NlWOX1	NL5g_28502	0.26864
NlWOX1	NL4g_21388	0.268475
NlWOX1	NL1g_03266	0.266972
NlWOX1	NL4g_24807	0.266407
NlWOX1	NL4g_21117	0.265565
NlWOX1	NL2g_11947	0.265091
NlWOX1	NL5g_26741	0.263955
NlWOX1	NL2g_09474	0.26375
NlWOX1	NL8g_35456	0.263245
NlWOX1	NL8g_36593	0.262698
NlWOX1	NL5g_28829	0.262403
NlWOX1	NL1g_03404	0.262226
NlWOX1	NL2g_14921	0.261959
NlWOX1	NL3g_20020	0.261914
NlWOX1	NL1g_04483	0.261025
NlWOX1	NL1g_00002	0.261014
NlWOX1	NL5g_28603	0.260978
NlWOX1	NL4g_21908	0.259765
NlWOX1	NL4g_23750	0.259641
NlWOX1	NL7g_33416	0.259252
NlWOX1	NL1g_01135	0.259098
NlWOX1	NL1g_05867	0.258768
NlWOX1	NL1g_05114	0.256437
NlWOX1	NL1g_08437	0.256279
NlWOX1	NL7g_33808	0.255858
NlWOX1	NL4g_23929	0.255208
NlWOX1	NL2g_13501	0.255119
NlWOX1	NL2g_11393	0.25479
NlWOX1	NL4g_20805	0.25389
NlWOX1	NL1g_02471	0.252816
NlWOX1	NL2g_14577	0.251121
NlWOX1	NL3g_20153	0.250701
NlWOX1	NL1g_00665	0.25068
NlWOX1	NL1g_06414	0.250113
NlWOX1	NL5g_28760	0.249804
NlWOX1	NL4g_23471	0.249764
NlWOX1	NL2g_10498	0.249362
NlWOX1	NL1g_04439	0.249271
NlWOX1	NL8g_36820	0.248894
NlWOX1	NL5g_28958	0.248377
NlWOX1	NL4g_24882	0.248224
NlWOX1	NL1g_03019	0.248007
NlWOX1	NL6g_32247	0.247525
NlWOX1	NL5g_28978	0.247255
NlWOX1	NL5g_27844	0.246649
NlWOX1	NL4g_23717	0.246443
NlWOX1	NL1g_06765	0.246351
NlWOX1	NL3g_18339	0.246312
NlWOX1	NL3g_19931	0.245824
NlWOX1	NL1g_03931	0.245678
NlWOX1	NL2g_10200	0.244931
NlWOX1	NL2g_12151	0.244618
NlWOX1	NL2g_11110	0.24419
NlWOX1	NL7g_32667	0.244158
NlWOX1	NL4g_22509	0.243358
NlWOX1	NL2g_13641	0.242952
NlWOX1	NL3g_20421	0.241938
NlWOX1	NL2g_14261	0.241389
NlWOX1	NL8g_35500	0.241045
NlWOX1	NL5g_28496	0.240593
NlWOX1	NL3g_16325	0.240314
NlWOX1	NL7g_34962	0.240194
NlWOX1	NL7g_34249	0.239743
NlWOX1	NL4g_21555	0.239646
NlWOX1	NL3g_19571	0.239609
NlWOX1	NL3g_19665	0.238968
NlWOX1	NL1g_06900	0.238877
NlWOX1	NL6g_32096	0.238472
NlWOX1	NL8g_36005	0.238285
NlWOX1	NL1g_07101	0.237715
NlWOX1	NL1g_08224	0.237674
NlWOX1	NL3g_15360	0.23755
NlWOX1	NL5g_25071	0.237424
NlWOX1	NL1g_07747	0.237394
NlWOX1	NL7g_33226	0.236758
NlWOX1	NL1g_02311	0.236305
NlWOX1	NL5g_26955	0.236286
NlWOX1	NL8g_37535	0.235265
NlWOX1	NL2g_10822	0.235122
NlWOX1	NL2g_13930	0.234921
NlWOX1	NL1g_00319	0.234837
NlWOX1	NL2g_10892	0.234576
NlWOX1	NL4g_22048	0.234445
NlWOX1	NL8g_35630	0.234052
NlWOX1	NL5g_27416	0.233456
NlWOX1	NL3g_15231	0.233282
NlWOX1	NL1g_01624	0.232703
NlWOX1	NL1g_05930	0.230479
NlWOX1	NL2g_13953	0.230401
NlWOX1	NL7g_35091	0.230051
NlWOX1	NL6g_29372	0.229762
NlWOX1	NL5g_25319	0.229474
NlWOX1	NL7g_35072	0.229366
NlWOX1	NL3g_17316	0.228639
NlWOX1	NL4g_21494	0.227714
NlWOX1	NL1g_01890	0.227614
NlWOX1	NL4g_22238	0.227353
NlWOX1	NL4g_22213	0.227185
NlWOX1	NL7g_33044	0.227107
NlWOX1	NL1g_04561	0.226924
NlWOX1	NL7g_34431	0.226704
NlWOX1	NL1g_08001	0.226602
NlWOX1	NL5g_28313	0.226485
NlWOX1	NL6g_30133	0.226108
NlWOX1	NL8g_36890	0.225914
NlWOX1	NL7g_34467	0.225878
NlWOX1	NL8g_37494	0.225872
NlWOX1	NL5g_26769	0.225503
NlWOX1	NL1g_04707	0.225193
NlWOX1	NL5g_25211	0.224702
NlWOX1	NL2g_13366	0.22454
NlWOX1	NL6g_31791	0.223525
NlWOX1	NL3g_15190	0.222912
NlWOX1	NL6g_30843	0.222131
NlWOX1	NL5g_29164	0.222001
NlWOX1	NL4g_20720	0.22127
NlWOX1	NL1g_07806	0.221047
NlWOX1	NL3g_18478	0.221041
NlWOX1	NL1g_05481	0.220637
NlWOX1	NL1g_01065	0.220596
NlWOX1	NL5g_26442	0.220521
NlWOX1	NL2g_10958	0.220285
NlWOX1	NL4g_23423	0.219951
NlWOX1	NL8g_36105	0.219914
NlWOX1	NL4g_23771	0.219834
NlWOX1	NL2g_10468	0.21944
NlWOX1	NL4g_20543	0.219025
NlWOX1	NL5g_26816	0.218934
NlWOX1	NL3g_16600	0.218826
NlWOX1	NL1g_03537	0.218114
NlWOX1	NL4g_23422	0.217968
NlWOX1	NL6g_31662	0.217694
NlWOX1	NL4g_24424	0.217535
NlWOX1	NL4g_24927	0.217196
NlWOX1	NL7g_38165	0.21701
NlWOX1	NL6g_29616	0.21691
NlWOX1	NL2g_14641	0.216796
NlWOX1	NL1g_07146	0.216597
NlWOX1	NL1g_08020	0.216128
NlWOX1	NL2g_09864	0.216056
NlWOX1	NL2g_10149	0.215924
NlWOX1	NL8g_35916	0.21576
NlWOX1	NL2g_10792	0.215262
NlWOX1	NL2g_14021	0.214745
NlWOX1	NL3g_16508	0.214595
NlWOX1	NL2g_13238	0.214272
NlWOX1	NL3g_17656	0.214266
NlWOX1	NL5g_25153	0.213978
NlWOX1	NL8g_36279	0.213976
NlWOX1	NL1g_07719	0.21397
NlWOX1	NL1g_01708	0.213927
NlWOX1	NL2g_09641	0.213247
NlWOX1	NL5g_28345	0.212998
NlWOX1	NL4g_23242	0.212725
NlWOX1	NL5g_28822	0.212475
NlWOX1	NL5g_26974	0.212455
NlWOX1	NL3g_19887	0.211668
NlWOX1	NL4g_20878	0.211469
NlWOX1	NL3g_19130	0.211425
NlWOX1	NL1g_01040	0.211269
NlWOX1	NL4g_21692	0.210675
NlWOX1	NL2g_12829	0.210452
NlWOX1	NL4g_24227	0.210087
NlWOX1	NL2g_11274	0.210018
NlWOX1	NL4g_23101	0.209911
NlWOX1	NL3g_17427	0.209799
NlWOX1	NL5g_26252	0.209648
NlWOX1	NL4g_21126	0.207905
NlWOX1	NL6g_30213	0.207618
NlWOX1	NL1g_00513	0.206695
NlWOX1	NL7g_33018	0.206491
NlWOX1	NL4g_21781	0.205597
NlWOX1	NL1g_09132	0.205475
NlWOX1	NL3g_16647	0.20545
NlWOX1	NL2g_09635	0.205359
NlWOX1	NL1g_01037	0.205011
NlWOX1	NL1g_05127	0.204823
NlWOX1	NL1g_03344	0.204763
NlWOX1	NL2g_11532	0.204657
NlWOX1	NL3g_18423	0.204164
NlWOX1	NL6g_31754	0.204096
NlWOX1	NL3g_18652	0.204077
NlWOX1	NL7g_34990	0.203656
NlWOX1	NL1g_02743	0.203579
NlWOX1	NL4g_21760	0.203578
NlWOX1	NL5g_25366	0.203417
NlWOX1	NL3g_15308	0.203254
NlWOX1	NL1g_01969	0.203165
NlWOX1	NL2g_11841	0.2031
NlWOX1	NL1g_03881	0.203073
NlWOX1	NL8g_36027	0.203014
NlWOX1	NL5g_25070	0.202844
NlWOX1	NL8g_35515	0.20272
NlWOX1	NL7g_34374	0.202518
NlWOX1	NL2g_11259	0.202492
NlWOX1	NL8g_35217	0.202135
NlWOX1	NL3g_20283	0.202097
NlWOX1	NL4g_22744	0.20197
NlWOX1	NL5g_26577	0.201445
NlWOX1	NL1g_04774	0.201167
NlWOX1	NL2g_14659	0.20047
NlWOX1	NL4g_23249	0.200464
NlWOX1	NL2g_10866	0.200266
NlWOX1	NL3g_18892	0.200114
NlWOX1	NL2g_14652	0.199739
NlWOX1	NL5g_27595	0.199434
NlWOX1	NL4g_20911	0.198692
NlWOX1	NL2g_09459	0.198655
NlWOX1	NL3g_18543	0.198485
NlWOX1	NL2g_09420	0.198484
NlWOX1	NL5g_25508	0.197882
NlWOX1	NL6g_31106	0.197797
NlWOX1	NL6g_31637	0.197742
NlWOX1	NL2g_14661	0.197611
NlWOX1	NL7g_33060	0.19754
NlWOX1	NL1g_08225	0.197522
NlWOX1	NL2g_14171	0.197473
NlWOX1	NL3g_17913	0.197238
NlWOX1	NL1g_08177	0.196518
NlWOX1	NL8g_35433	0.196514
NlWOX1	NL6g_31359	0.196125
NlWOX1	NL7g_33649	0.196057
NlWOX1	NL2g_11385	0.195646
NlWOX1	NL5g_26571	0.195526
NlWOX1	NL3g_19788	0.195398
NlWOX1	NL2g_13001	0.195369
NlWOX1	NL2g_14461	0.195109
NlWOX1	NL5g_28901	0.195108
NlWOX1	NL6g_31772	0.195025
NlWOX1	NL1g_03216	0.194958
NlWOX1	NL2g_14861	0.194342
NlWOX1	NL1g_04189	0.19425
NlWOX1	NL4g_23676	0.193972
NlWOX9	NL2g_14033	0.413083
NlWOX9	NL1g_03545	0.39874
NlWOX9	NL4g_22514	0.397126
NlWOX9	NL2g_11290	0.396469
NlWOX9	NL1g_04087	0.395062
NlWOX9	NL6g_31640	0.394733
NlWOX9	NL1g_03953	0.394403
NlWOX9	NL6g_31377	0.394308
NlWOX9	NL6g_32190	0.3931
NlWOX9	NL1g_00482	0.392317
NlWOX9	NL4g_23735	0.391187
NlWOX9	NL5g_27462	0.391151
NlWOX9	NL6g_31661	0.38575
NlWOX9	NL4g_23260	0.384515
NlWOX9	NL1g_01705	0.384128
NlWOX9	NL2g_14083	0.382269
NlWOX9	NL2g_14267	0.38198
NlWOX9	NL1g_02183	0.381954
NlWOX9	NL6g_31865	0.381636
NlWOX9	NL3g_19220	0.380787
NlWOX9	NL3g_17988	0.379832
NlWOX9	NL2g_11468	0.379221
NlWOX9	NL8g_36361	0.378134
NlWOX9	NL2g_11616	0.377813
NlWOX9	NL3g_15793	0.377112
NlWOX9	NL1g_07157	0.376003
NlWOX9	NL2g_14268	0.375832
NlWOX9	NL4g_24906	0.375732
NlWOX9	NL1g_00074	0.375691
NlWOX9	NL8g_36360	0.37455
NlWOX9	NL5g_28657	0.374173
NlWOX9	NL1g_01274	0.372633
NlWOX9	NL2g_14266	0.372027
NlWOX9	NL3g_17192	0.367981
NlWOX9	NL6g_29922	0.367175
NlWOX9	NL5g_26634	0.367157
NlWOX9	NL1g_01275	0.366371
NlWOX9	NL6g_30965	0.364505
NlWOX9	NL5g_27909	0.364409
NlWOX9	NL2g_10985	0.364031
NlWOX9	NL6g_29268	0.363923
NlWOX9	NL4g_22620	0.36276
NlWOX9	NL3g_17347	0.362615
NlWOX9	NL8g_35190	0.361769
NlWOX9	NL8g_36618	0.361741
NlWOX9	NL4g_20703	0.359889
NlWOX9	NL5g_28656	0.359036
NlWOX9	NL1g_03639	0.358986
NlWOX9	NL3g_18912	0.358614
NlWOX9	NL7g_34989	0.358387
NlWOX9	NL3g_19323	0.357569
NlWOX9	NL3g_15468	0.357098
NlWOX9	NL6g_29921	0.356713
NlWOX9	NL6g_31444	0.356691
NlWOX9	NL8g_35793	0.356022
NlWOX9	NL2g_13678	0.355945
NlWOX9	NL1g_03140	0.353713
NlWOX9	NL2g_14127	0.351412
NlWOX9	NL2g_14227	0.351264
NlWOX9	NL5g_27031	0.350784
NlWOX9	NL3g_19734	0.35036
NlWOX9	NL2g_14306	0.348722
NlWOX9	NL2g_14689	0.346754
NlWOX9	NL3g_17511	0.345324
NlWOX9	NL8g_37679	0.343459
NlWOX9	NL0g_38059	0.343036
NlWOX9	NL1g_01273	0.342984
NlWOX9	NL1g_01704	0.34241
NlWOX9	NL6g_29445	0.342157
NlWOX9	NL3g_18603	0.342069
NlWOX9	NL2g_14305	0.341962
NlWOX9	NL6g_29718	0.341603
NlWOX9	NL3g_15898	0.341098
NlWOX9	NL2g_10680	0.340812
NlWOX9	NL1g_05795	0.340441
NlWOX9	NL5g_26145	0.339182
NlWOX9	NL3g_15599	0.339089
NlWOX9	NL2g_12106	0.339088
NlWOX9	NL3g_14977	0.338915
NlWOX9	NL4g_23018	0.338858
NlWOX9	NL3g_19007	0.338263
NlWOX9	NL1g_06336	0.338243
NlWOX9	NL3g_19821	0.337379
NlWOX9	NL8g_37753	0.337257
NlWOX9	NL8g_36444	0.336748
NlWOX9	NL1g_08037	0.335835
NlWOX9	NL6g_29614	0.335787
NlWOX9	NL5g_29014	0.334238
NlWOX9	NL3g_18755	0.333741
NlWOX9	NL2g_14691	0.333577
NlWOX9	NL3g_19774	0.333549
NlWOX9	NL6g_32553	0.332659
NlWOX9	NL5g_26398	0.332414
NlWOX11	NL1g_04087	0.468435
NlWOX11	NL5g_27462	0.454672
NlWOX11	NL5g_28622	0.453617
NlWOX11	NL6g_31865	0.453297
NlWOX11	NL7g_34899	0.453072
NlWOX11	NL8g_36439	0.45293
NlWOX11	NL8g_36360	0.451348
NlWOX11	NL3g_15468	0.449822
NlWOX11	NL1g_04167	0.449016
NlWOX11	NL1g_06388	0.448005
NlWOX11	NL6g_29445	0.446601
NlWOX11	NL8g_36443	0.445912
NlWOX11	NL2g_11290	0.442164
NlWOX11	NL6g_31640	0.44211
NlWOX11	NL0g_38059	0.440481
NlWOX11	NL1g_02183	0.439361
NlWOX11	NL6g_31994	0.438331
NlWOX11	NL1g_08192	0.438316
NlWOX11	NL8g_36440	0.437351
NlWOX11	NL2g_11616	0.436838
NlWOX11	NL4g_23735	0.43628
NlWOX11	NL3g_17048	0.43519
NlWOX11	NL1g_00474	0.435028
NlWOX11	NL3g_17511	0.434921
NlWOX11	NL8g_35972	0.433094
NlWOX11	NL1g_00482	0.432907
NlWOX11	NL2g_12381	0.43244
NlWOX11	NL1g_06526	0.43174
NlWOX11	NL4g_24906	0.431006
NlWOX11	NL3g_17204	0.430968
NlWOX11	NL1g_01702	0.429789
NlWOX11	NL8g_36446	0.427121
NlWOX11	NL2g_13962	0.425778
NlWOX11	NL6g_31377	0.425735
NlWOX11	NL3g_16560	0.425247
NlWOX11	NL3g_17207	0.425198
NlWOX11	NL3g_19323	0.424073
NlWOX11	NL4g_22336	0.423283
NlWOX11	NL4g_23461	0.422552
NlWOX11	NL8g_36364	0.421843
NlWOX11	NL1g_00871	0.419925
NlWOX11	NL6g_30725	0.419914
NlWOX11	NL3g_16558	0.419787
NlWOX11	NL8g_36442	0.419774
NlWOX11	NL3g_16157	0.419602
NlWOX11	NL1g_03953	0.418603
NlWOX11	NL7g_32745	0.417812
NlWOX11	NL8g_36438	0.41749
NlWOX11	NL3g_16559	0.41706
NlWOX11	NL2g_10985	0.416422
NlWOX11	NL4g_22514	0.415882
NlWOX11	NL3g_18337	0.415423
NlWOX11	NL3g_16541	0.415006
NlWOX11	NL6g_31864	0.414874
NlWOX11	NL8g_36361	0.413797
NlWOX11	NL6g_31304	0.413795
NlWOX11	NL3g_18026	0.412757
NlWOX11	NL1g_08107	0.412258
NlWOX11	NL5g_28113	0.411476
NlWOX11	NL2g_14251	0.410967
NlWOX11	NL4g_22477	0.410247
NlWOX11	NL5g_25342	0.409828
NlWOX11	NL7g_33355	0.409803
NlWOX11	NL3g_17411	0.409573
NlWOX11	NL4g_23018	0.409293
NlWOX11	NL2g_14695	0.409006
NlWOX11	NL8g_36444	0.40861
NlWOX11	NL1g_06336	0.408392
NlWOX11	NL4g_23260	0.406627
NlWOX11	NL8g_36445	0.405898
NlWOX11	NL3g_18755	0.405602
NlWOX11	NL1g_01705	0.405564
NlWOX11	NL1g_05339	0.404893
NlWOX11	NL3g_16358	0.404502
NlWOX11	NL4g_22633	0.403783
NlWOX11	NL2g_13678	0.403193
NlWOX11	NL2g_14083	0.403082
NlWOX11	NL2g_14033	0.40208
NlWOX11	NL8g_37679	0.40175
NlWOX11	NL2g_12691	0.400234
NlWOX11	NL4g_23747	0.400027
NlWOX11	NL3g_17151	0.399517
NlWOX11	NL7g_35040	0.398745
NlWOX11	NL3g_19734	0.395316
NlWOX11	NL5g_28945	0.395272
NlWOX11	NL1g_08711	0.394363
NlWOX11	NL6g_32190	0.394284
NlWOX4	NL6g_31797	0.194565
NlWOX4	NL6g_31904	0.186651
NlWOX4	NL3g_18502	0.182471
NlWOX4	NL1g_02910	0.182306
NlWOX4	NL3g_15117	0.180805
NlWOX4	NL3g_16098	0.180389
NlWOX4	NL8g_35679	0.174901
NlWOX4	NL8g_35930	0.174431
NlWOX4	NL4g_20787	0.174371
NlWOX4	NL1g_07800	0.171782
NlWOX4	NL6g_31592	0.168519
NlWOX4	NL8g_35571	0.167832
NlWOX4	NL3g_15072	0.167769
NlWOX4	NL8g_36233	0.164474
NlWOX4	NL5g_25684	0.163156
NlWOX4	NL4g_24865	0.16221
NlWOX4	NL5g_27761	0.160706
NlWOX4	NL7g_33033	0.158788
NlWOX4	NL2g_09520	0.157058
NlWOX4	NL3g_15807	0.154081
NlWOX4	NL3g_17282	0.153012
NlWOX4	NL8g_36105	0.15203
NlWOX4	NL1g_04257	0.150462
NlWOX4	NL3g_17038	0.150418
NlWOX4	NL1g_06537	0.150279
NlWOX4	NL3g_15668	0.149149
NlWOX4	NL3g_15169	0.148389
NlWOX4	NL8g_36626	0.148387
NlWOX4	NL1g_00318	0.148275
NlWOX4	NL7g_34401	0.147324
NlWOX4	NL6g_30786	0.145698
NlWOX4	NL8g_35284	0.14529
NlWOX4	NL1g_06275	0.145011
NlWOX4	NL1g_05474	0.144146
NlWOX4	NL2g_13796	0.143695
NlWOX4	NL3g_15075	0.143446
NlWOX4	NL1g_02127	0.143332
NlWOX4	NL6g_31746	0.140404
NlWOX4	NL2g_11159	0.139942
NlWOX4	NL7g_34737	0.139143
NlWOX4	NL8g_35683	0.138995
NlWOX4	NL3g_15308	0.138627
NlWOX4	NL8g_36313	0.138494
NlWOX4	NL4g_20928	0.138271
NlWOX4	NL4g_23770	0.137974
NlWOX4	NL5g_26196	0.1374
NlWOX4	NL8g_35312	0.137312
NlWOX4	NL6g_30361	0.137267
NlWOX4	NL1g_04776	0.137064
NlWOX4	NL5g_25153	0.136744
NlWOX4	NL1g_04775	0.136165
NlWOX4	NL1g_03951	0.135396
NlWOX4	NL6g_30964	0.134577
NlWOX4	NL3g_17536	0.134062
NlWOX4	NL6g_30998	0.133391
NlWOX4	NL7g_32650	0.132913
NlWOX4	NL3g_18961	0.132841
NlWOX4	NL1g_00853	0.132151
NlWOX4	NL8g_35690	0.131911
NlWOX4	NL3g_19788	0.131483
NlWOX4	NL7g_33448	0.130887
NlWOX4	NL4g_20972	0.130823
NlWOX4	NL8g_36979	0.130134
NlWOX4	NL5g_27872	0.129243
NlWOX4	NL4g_24795	0.128018
NlWOX4	NL5g_29177	0.127773
NlWOX4	NL7g_32640	0.127365
NlWOX4	NL4g_24424	0.127301
NlWOX4	NL7g_32636	0.126484
NlWOX4	NL6g_32247	0.126403
NlWOX4	NL1g_02743	0.125664
NlWOX4	NL6g_31700	0.125494
NlWOX4	NL2g_14171	0.125317
NlWOX4	NL6g_29641	0.125261
NlWOX4	NL2g_13501	0.124977
NlWOX4	NL4g_22509	0.124955
NlWOX4	NL1g_04358	0.124889
NlWOX4	NL5g_38163	0.124721
NlWOX4	NL3g_17018	0.123703
NlWOX4	NL5g_27106	0.123375
NlWOX4	NL3g_16406	0.122973
NlWOX4	NL5g_28858	0.122816
NlWOX4	NL6g_30364	0.122773
NlWOX4	NL2g_11274	0.122713
NlWOX4	NL5g_28978	0.121716
NlWOX4	NL2g_14716	0.121653
NlWOX4	NL5g_28617	0.121367
NlWOX4	NL2g_14487	0.121088
NlWOX4	NL1g_07896	0.120927
NlWOX4	NL2g_09901	0.120872
NlWOX4	NL8g_37765	0.120723
NlWOX4	NL2g_10140	0.120607
NlWOX4	NL4g_24385	0.120105
NlWOX4	NL4g_24337	0.119989
NlWOX4	NL1g_02975	0.119707
NlWOX4	NL1g_04595	0.119426
NlWOX4	NL1g_09132	0.119262
NlWOX4	NL2g_14196	0.11925
NlWOX4	NL8g_35822	0.118979
NlWOX4	NL7g_32969	0.118906
NlWOX4	NL8g_37494	0.118077
NlWOX4	NL7g_33021	0.118021
NlWOX4	NL3g_15988	0.117617
NlWOX4	NL6g_31573	0.116839
NlWOX4	NL1g_02690	0.116125
NlWOX4	NL5g_28829	0.115944
NlWOX4	NL2g_13641	0.115529
NlWOX4	NL2g_10673	0.115487
NlWOX4	NL1g_01700	0.115385
NlWOX4	NL5g_26293	0.115378
NlWOX4	NL2g_09420	0.115255
NlWOX4	NL5g_25448	0.114984
NlWOX4	NL3g_16600	0.114813
NlWOX4	NL6g_31947	0.114765
NlWOX4	NL4g_24257	0.114713
NlWOX4	NL6g_32103	0.114393
NlWOX4	NL3g_17719	0.114331
NlWOX4	NL3g_18036	0.114298
NlWOX4	NL1g_07650	0.113809
NlWOX4	NL1g_05281	0.113623
NlWOX4	NL1g_06883	0.113482
NlWOX4	NL1g_05930	0.113395
NlWOX4	NL3g_19571	0.112879
NlWOX4	NL1g_04676	0.112701
NlWOX4	NL3g_18286	0.112655
NlWOX4	NL1g_07121	0.112651
NlWOX4	NL2g_14261	0.112336
NlWOX4	NL3g_18339	0.112176
NlWOX4	NL5g_28614	0.112131
NlWOX4	NL2g_12068	0.11176
NlWOX4	NL2g_09809	0.111355
NlWOX4	NL1g_07806	0.111234
NlWOX4	NL1g_04965	0.111151
NlWOX4	NL3g_17300	0.111121
NlWOX4	NL2g_10866	0.111118
NlWOX4	NL2g_09660	0.111061
NlWOX4	NL3g_16701	0.110966
NlWOX4	NL3g_20421	0.110926
NlWOX4	NL5g_27637	0.110634
NlWOX4	NL1g_01754	0.110583
NlWOX4	NL1g_01065	0.110471
NlWOX4	NL1g_02311	0.110318
NlWOX4	NL1g_04036	0.110225
NlWOX4	NL3g_19243	0.110175
NlWOX4	NL5g_26217	0.11002
NlWOX4	NL7g_33044	0.109865
NlWOX4	NL6g_32329	0.10973
NlWOX3	NL1g_05012	0.371482
NlWOX3	NL5g_27122	0.352769
NlWOX3	NL1g_04422	0.34706
NlWOX3	NL6g_31000	0.338706
NlWOX3	NL1g_04602	0.338234
NlWOX3	NL1g_02324	0.334249
NlWOX3	NL8g_37665	0.332363
NlWOX3	NL1g_02389	0.328122
NlWOX3	NL1g_04504	0.323592
NlWOX3	NL5g_28766	0.313171
NlWOX3	NL2g_12445	0.307178
NlWOX3	NL7g_33756	0.304737
NlWOX3	NL7g_34417	0.303802
NlWOX3	NL6g_29800	0.30133
NlWOX3	NL3g_18922	0.298819
NlWOX3	NL6g_29641	0.297339
NlWOX3	NL3g_16159	0.294158
NlWOX3	NL5g_27606	0.288322
NlWOX3	NL7g_33753	0.28718
NlWOX13a	NL7g_32932	0.231744
NlWOX13a	NL2g_10643	0.230627
NlWOX13a	NL6g_31824	0.22767
NlWOX13a	NL4g_22274	0.224053
NlWOX13a	NL2g_13472	0.216706
NlWOX13a	NL4g_23482	0.215584
NlWOX13a	NL7g_32740	0.205133
NlWOX13a	NL6g_31151	0.20382
NlWOX13a	NL5g_27859	0.203442
NlWOX13a	NL3g_19043	0.200994
NlWOX13a	NL4g_23481	0.197301
NlWOX13a	NL2g_12490	0.195647
NlWOX13a	NL4g_22027	0.193435
NlWOX13a	NL3g_16315	0.190346
NlWOX13a	NL6g_31719	0.188171
NlWOX13a	NL8g_35220	0.183896
NlWOX13a	NL3g_16045	0.183726
NlWOX13b	NL6g_32156	0.0619275
NlWOX13b	NL2g_12452	0.0610045
NlWOX13b	NL5g_25920	0.0606897
NlWOX13b	NL1g_03289	0.0605551
NlWOX13b	NL1g_00854	0.0589409
NlWOX13b	NL6g_31010	0.0589054
NlWOX13b	NL1g_06947	0.0583069
NlWOX13b	NL6g_30164	0.0582839
NlWOX13b	NL2g_12833	0.0581807
NlWOX13b	NL7g_34570	0.058144
NlWOX13b	NL1g_06001	0.0578578
NlWOX13b	NL8g_36939	0.057847
NlWOX13b	NL2g_11418	0.0576544
NlWOX13b	NL2g_11854	0.0575342
NlWOX13b	NL3g_18246	0.0575181
NlWOX13b	NL7g_32853	0.0574197
NlWOX13b	NL5g_25970	0.0573294
NlWOX13b	NL4g_21770	0.0573159
NlWOX13b	NL1g_07042	0.0573028
NlWOX13b	NL7g_33257	0.0573012
NlWOX13b	NL1g_07398	0.0572428
NlWOX13b	NL1g_06385	0.0572395
NlWOX13b	NL4g_21528	0.0571173
NlWOX13b	NL2g_11805	0.0570071
NlWOX13b	NL7g_33776	0.0567857
NlWOX13b	NL1g_05709	0.0565622
NlWOX13b	NL1g_08018	0.0565377
NlWOX13b	NL7g_33132	0.056392
NlWOX13b	NL5g_25213	0.0563565
NlWOX13b	NL6g_32159	0.0563213
NlWOX13b	NL1g_03512	0.0562923
NlWOX13b	NL3g_17609	0.0562263
NlWOX13b	NL5g_28669	0.056206
NlWOX13b	NL7g_33305	0.0561828
NlWOX13b	NL3g_15978	0.0561262
NlWOX13b	NL2g_13508	0.0560471
NlWOX13b	NL2g_09513	0.0559991
NlWOX13b	NL2g_11806	0.0559661
NlWOX13b	NL6g_30643	0.0559447
NlWOX13b	NL1g_06863	0.0559102
NlWOX13b	NL8g_37735	0.0559067
NlWOX13b	NL1g_04047	0.0559016
NlWOX13b	NL4g_21376	0.0558883
NlWOX13b	NL1g_04664	0.0558585
NlWOX13b	NL3g_19012	0.0558583
NlWOX13b	NL1g_05661	0.0558103

## Sheet: Sheet2
Table S2. Summary of the WGCNA gene module for syntenic WOX genes in Nelumbo
ID in N. lutea	Gene name in N. lutea	Module color	Related tissue	ID in N. nucifera	Gene name in N. nucifera	Module color	Related tissue
NL1g_04069	NlWOX9	pink	Cotyledon	NnWOX9b	Nn1g04282	grey60	cotyledon
NL1g_04550	NlWOX4	turquoise	Carpel	NnWOX4a	Nn1g04777	black	cotyledon/Apical meristem
NL2g_11942	NlWOX3	turquoise	Carpel	NnWOX3a	Nn2g12813	black	cotyledon/Apical meristem
NL4g_22694	NlWOX1	turquoise	Carpel	NnWOX6b	Nn4g24211	black	cotyledon/Apical meristem
NL5g_27723	NlWOX13a	grey	rhizome node	NnWOX13a	Nn5g30993	salmon	seed coat

## Sheet: Sheet3
Table S3. Summary of the specific primers in this study
Gene id	F	R
NlActin	CGCCAGACAGTCCTTACGC	CAGGGCAGGGCTCCACT
NlWOX1	GGCTCCTTGCTTGACTCGT	CAGTGATGTGCTGGATTTGCT
NlWOX3	GAGGAGGGATTAGGACCCC	GGTGGTGGTCGGCTGAAA
NlWOX4	AAGCCTGAAAGTAGCCCTAAGAAG	CATTCCACCACGGTAGAGCAT
NlWOX11	CCGAAGCCCGAGCAGA	ACGGCGGGACCTGGAT
NlWOX13a	ATGCTGTAGAAGGGGAAGAGAAG	CAGCTCACAAATGGTAGCGTAA
NlWOX13b	TCTGAACTGGCACAACATGG	CTGGCTTTGCCTTCTTTTCAT
